# Supplementary material for: Mathematical Modeling Unveils a New Role for Transient Mitochondrial Permeability Transition in ROS Damage Prevention
Source: Cells. 2025 Jul 1;14(13):1006. doi: 10.3390/cells14131006 (PMC12248652; doi:10.3390/cells14131006)
Supplement: Supplementary file 1 [file cells-14-01006-s001.zip]

Archive with 2 entries (2 files):
- cells-3656989_Text S1.pdf
- cells-3656989_Text S2.pdf
